# Supplementary material for: Constructing an evaluation model for the comprehensive level of sustainable development of provincial competitive sports in China based on DPSIR and MCDM
Source: PLoS One. 2024 Apr 16;19(4):e0301411. doi: 10.1371/journal.pone.0301411 (PMC11020774; doi:10.1371/journal.pone.0301411)
Supplement: S1 Data — (ZIP) [file pone.0301411.s001.zip]

Archive with 11 entries (10 files):
- Supporting Information files/
- Supporting Information files/2013.xlsx
- Supporting Information files/2014.xlsx
- Supporting Information files/2015.xlsx
- Supporting Information files/2016.xlsx
- Supporting Information files/2017.xlsx
- Supporting Information files/2018.xlsx
- Supporting Information files/2019.xlsx
- Supporting Information files/2020.xlsx
- Supporting Information files/Table 1. The evaluation index system for the sustainable development of competitive sports in China.docx
- Supporting Information files/Table 5.The statistical values of the indexes from 20013 to 2020 by regions in China.docx
