# Supplementary material for: Constructing an evaluation model for the comprehensive level of sustainable development of provincial competitive sports in China based on DPSIR and MCDM
Source: PLoS One. 2024 Apr 16;19(4):e0301411. doi: 10.1371/journal.pone.0301411 (PMC11020774; doi:10.1371/journal.pone.0301411)
Supplement: S1 Data — (ZIP) [file pone.0301411.s001.zip › Supporting Information files/2013.xlsx]

## Sheet: Sheet1
	C1: Drive（D）							C2: Pressure (P)			C3: State (S)				C4: Impact (I)				C5: Response (R)
Region	SC1	SC2	SC3	SC4	SC5	SC6	SC7	SC8	SC9	SC10	SC11	SC12	SC13	SC14	SC15	SC16	SC17	SC18	SC19	SC20	SC21	SC22	SC23	SC24
Shanghai	21602.1	2415	42173.6	92136	89.17	5188	5	2.94	4	38.4	790	97.1	SC10	537082	13445	5.9	5.24	10.74	2162	14146	377	90	2230	88
Beijing	1955.56	2115	40830	58036	154.71	5559	153	4.41	1.21	47.1	1088	91.6	262	538876	14986.5	18.1	4.52	35.84	1676	17033	203	222	856	37
Tianjin	14370.2	1472	26359.2	68175	44.53	2887	9	2.28	3.6	34.9	780	93	161	352459	6905.03	2.3	6	9.87	2679	3299	126	112	2679	2
Hebei	28301.4	7333	15189.6	65049	72.71	5999	24	6.17	3.7	41.2	910	84.1	1092	571249	10038.9	5.3	6.87	28	1610	17345	226	285	1973	80
Shanxi	12602.2	3630	15119.7	34024	66.69	4511	3	5.24	3.3	40	371	93	2629	157196	5035.8	4.7	5.57	18.03	1610	7315	129	54	1051	17
Inner Mongolia	16832.4	2498	18692.9	26990	88.05	3312	25	3.36	3.7	36.2	672	85.9	1043	218724	6148.78	3.5	5.62	21.03	1468	6536	45	96	307	18
Liaoning	27077.7	4309	20817.8	59090	95.34	7378	88	-0.03	3.4	40.2	1920	89.7	943	511865	10486.6	5.5	6.12	38.24	2716	14759	64	324	848	5
Jilin	13046.4	2751	15998.1	23709	56.55	4956	14	0.32	3.7	31.4	722	87.8	787	331287	1085.1	3.6	5.04	40.38	1244	4712	171	48	443	38
Heilongjiang	14382.9	3835	15903.4	37296	52.37	4706	35	0.78	4.43	36	983	87.8	921	427031	5947.9	4.6	6.08	43.16	1149	11149	15	78	806	8
Jiangsu	59161.8	7939	24775.5	393942	173.54	9620	60	2.43	3.03	42.4	1539	91.2	2363	1.55783e+06	26421.7	7.7	7.01	15.8	3331	20977	239	894	3622	237
Zhejiang	37568.5	5498	29775	263507	106	6355	57	4.56	3	40.3	954	93.7	1821	949224	17337	7.2	5.45	59.07	2256	23021	553	1934	4513	9
Anhui	19038.9	6030	15154.3	86000	79.5	4149	5	6.82	3.4	39.9	648	91.7	1281	364146	6286.8	3.4	6.06	27.53	1849	13329	213	48	733	65
Fujian	21759.6	3774	21217.9	100200	57.88	5272	28	6.19	3.55	42.8	1223	88.3	1177	15133.5	8508.03	4	6.01	65.95	1463	18984	1	80	1454	16
Jiangxi	14338.5	4522	15099.7	29519	52.62	3774	176	6.91	3.2	45.1	583	91.6	1085	509451	5030.6	3.3	6.28	63.1	1111	14159	155	224	1032	43
Shandong	54684.3	9733	19008.3	227403	127.53	11097	88	5.01	3.24	42.6	1365	91.5	1577	1.22421e+06	22519.2	7.2	6.4	16.73	4650	28124	267	447	3662	111
Henan	32155.9	9413	14203.7	125091	80.78	7020	16	5.51	3.1	37.6	541	91.5	1241	635796	10290.5	8.5	6.76	21.5	4000	9583	153	399	1586	74
Hubei	24668.5	5799	16472.5	85826	72.44	5505	12	4.93	3.49	38.1	1010	94.2	1250	353959	9398.77	5.6	6.15	38.4	2344	16780	30	282	2551	135
Hunan	24501.7	6691	16004.9	73558	68.95	5262	44	6.54	4.2	37.6	562	84.3	1329	368848	9885.1	5.1	6.96	47.77	1656	12388	152	123	882	25
Guangdong	62164	10644	23420.7	426330	141.68	10933	29	6.02	2.43	41.5	1360	95.9	1327	1.17941e+06	29689	10.9	4.69	51.26	2253	31405	151	381	1634	59
Guangxi	14378	4719	14082.3	20700	49.85	3558	18	7.93	3.3	37.7	858	86.9	517	89338.5	5171.39	3.3	6.35	61.8	642	11760	190	132	754	2
Hainan	3146.46	895	15733.3	2882	21.9	1129	6	8.69	2.17	42.1	86	90.3	182	51190.5	1518.7	1.3	5.9	61.9	478	2488	25	27	316	1
Chongqing	12656.7	2970	16568.7	36605	34.94	1705	12	3.6	3.4	42.1	439	92.7	519	190958	5256.09	2.6	6.77	42.1	1811	18182	433	58	361	2
Sichuan	26260.8	8107	14231	58148	142.4	5843	15	3	4.1	38.4	961	84.2	2197	360856	9256.1	5.9	6.09	35.22	1950	40502	253	90	1491	6
Guizhou	8006.79	3502	11083.1	16049	48.68	2177	6	5.9	3.26	38.4	177	81.5	929	180237	3734.04	1.9	7.15	37.09	301	2261	5	23	437	4
Yunnan	11720.9	4687	12577.9	11811	61.35	4295	7	6.17	3.98	34.5	446	89.1	1409	481644	4897.75	3.5	6.43	50.03	1379	10952	66	235	595	2
Xizang(Tibet)	807.67	312	9746.8	81	22.51	749	15	10.38	2.5	37.8	180	76.4	13	29539	427.93	0.7	5.39	11.98	8	1022	99	14	1167	0
Shanxi	16045.2	3764	14371.5	45809	100.44	5054	2	3.86	3.3	40.2	484	87.2	904	223821	5607.52	4.6	6.15	41.42	685	13503	44	246	213	223
Gansu	6268.01	2582	10954.4	12472	59.76	3856	28	6.08	2.3	32.1	776	90.6	556	219489	2567.6	2.5	6.08	11.28	924	9850	166	140	627	77
Qinghai	2101.05	578	12947.8	2039	25.84	1155	11	8.03	3.3	31.2	330	84.5	154	63118.1	689.15	0.8	6.13	5.63	41	1034	113	25	223	3
Ningxia	2565.06	654	14565.8	4817	16.6	1292	5	8.62	4.1	38.5	219	87.8	154	63668.3	1077.12	0.8	4.5	11.89	499	10834	166	38	392	1
Xinjiang	8360.24	2264	13669.6	6668	74.63	2999	18	10.92	3.4	36.4	468	82.5	392	153052		3	4.92	4.24	1097	13927	147	217	380	4
