# Supplementary material for: Constructing an evaluation model for the comprehensive level of sustainable development of provincial competitive sports in China based on DPSIR and MCDM
Source: PLoS One. 2024 Apr 16;19(4):e0301411. doi: 10.1371/journal.pone.0301411 (PMC11020774; doi:10.1371/journal.pone.0301411)
Supplement: S1 Data — (ZIP) [file pone.0301411.s001.zip › Supporting Information files/2014.xlsx]

## Sheet: Sheet1
	C1: Drive（D）							C2: Pressure (P)			C3: State (S)				C4: Impact (I)				C5: Response (R)
Region	SC1	SC2	SC3	SC4	SC5	SC6	SC7	SC8	SC9	SC10	SC11	SC12	SC13	SC14	SC15	SC16	SC17	SC18	SC19	SC20	SC21	SC22	SC23	SC24
Shanghai	23567.7	2426	45965.8	93868	104.7	4517	4	3.14	4.1	38.4	766	97.1	578	862347. 09	15275.7	5.7	5.21	10.74	2157	4996	341	213	1864	45
Beijing	21330.8	2151.6	44488.6	57761	80.2	5557	72	4.83	1.31	49.1	1074	91.6	381	624258	16626.3	17.4	4.92	35.84	1826	15819	211	247	1409	29
Tianjin	15722.5	1516.81	28832.3	79014	85.1	3047	18	2.14	3.5	34.9	773	93	185	611663	7755.03	2.1	6.05	9.87	2460	4165	118	45	636	1
Hebei	29421.2	7383.75	16647	75142	362.8	6008	25	6.95	3.59	41.9	931	84.1	1185	866288. 03	10953.5	5.3	6.23	23.41	1567	11534	96	265	2121	126
Shanxi	12759.4	3648	16538	35775	171.3	4612	6	4.99	3.4	40.1	450	93	895	189710	5628	4.9	5.93	18	1567	7053	129	1124	564	19
Inner Mongolia	17769.5	2504.8	20559	27068	184.3	3528	74	3.56	3.59	39.8	672	85.9	1118	293644	6922.6	3.5	5.75	21	1214	12592	125	93	209	22
Liaoning	28626.6	4391.4	22820	63374	254	7445	125	0.26	3.4	40.1	1813	89.7	1265	500234. 68	11956.2	5.3	6.23	38.24	2099	14440	207	382	2461	5
Jilin	13803.1	2752	17520.4	24395	80.7	4464	9	0.4	3.4	35.8	717	87.8	879	365523	4992.54	3.5	6.22	40.38	776	6483	294	101	528	74
Heilongjiang	15039.4	3833	17404.4	37509	107.8	5337	50	0.91	4.47	36	1362	87.8	834	703380. 36	6883.61	4.1	6.46	43.16	1152	9549	41	103	1279	60
Jiangsu	65088.3	7960.06	27173	422865	578.9	9375	46	2.43	3.01	42.6	1665	91.2	5068	1.78929e+06	30599.5	7.8	7.02	15.8	2452	18628	564	919	4950	322
Zhejiang	40173	5508	32658	290339	284.9	5600	59	5	2.96	40.8	1114	93.7	2434	1.0717e+06	19222	7.2	5.51	59.07	2407	18561	585	1126	3369	30
Anhui	20848.8	6082.9	16795.5	95287	195.1	4040	41	6.97	3.2	41.2	662	91.7	1607	461076	7378.68	3.4	5.89	27.53	1436	10166	361	66	1223	120
Fujian	24055.8	3806	23331	110892	257.9	4729	31	7.5	3.47	42.8	1107	88.3	1558	647508	9525.49	4	6.2	65.95	1282	19159	113	95	1210	17
Jiangxi	15708.6	4542	16734	28803	251.7	4046	10	6.98	3.3	44.6	649	91.6	1317	678004. 34	5782.98	3	6.26	60.01	1078	13486	112	270	853	40
Shandong	59426.6	9789.43	20864	230800	860.2	10701	96	7.39	3.3	42.8	1287	91.5	2459	1588635. 18	25840.1	7.1	6.84	16.73	3582	16876	180	586	2927	78
Henan	34939.4	9436	15695.2	134256	309.5	6518	12	5.78	3	38.3	509	91.5	3525	826227. 93	12961.7	7.5	7.02	21.5	2302	11830	217	330	2694	486
Hubei	27367	5816	18283	91456	253	5606	21	4.9	3.1	37.9	11017	94.2	1324	408707	11349.9	5.7	6.96	38.4	3646	14522	52	465	2805	138
Hunan	27048.5	6737.2	17622	77428	248	5470	10	6.63	4.1	38.6	597	84.3	1388	599316. 43	11417.8	5.3	6.89	47.77	1415	11981	157	167	1888	23
Guangdong	67792.2	10724	25685	424872	260.3	9407	64	6.1	2.4	41.4	934	95.9	1822	1.61205e+06	33279.8	11.5	4.7	51.26	1382	20914	379	346	1481	54
Guangxi	15673	4754	15557	22793	164.7	3971	33	7.86	3.2	39.3	762	86.9	598	120493	5934.49	3.4	6.21	56.51	705	11166	217	143	6365	8
Hainan	3500.7	903.48	17476	3484	65.9	655	17	8.61	2.3	41.3	59	90.3	217	86557	1816.7	1.2	5.95	55.38	323	2142	38	90	307	1
Chongqing	14265.4	2991.4	18352	43797	83.2	1784	21	3.62	3.5	41.3	428	92.7	499	282254	6672.51	2.6	7.05	38.43	1470	11643	278	68	593	2
Sichuan	28536.7	8140.2	15749	62145	183	6049	18	3.2	4.2	37.5	1293	84.2	2126	402404	11043.2	6.3	7.02	35.22	2175	33868	284	106	2000	8
Guizhou	9266.39	3508.04	12371.1	15659	87.3	2471	18	5.8	3.3	37.5	142	81.5	884	222917. 79	4128.5	2	7.18	37.09	279	1799	25	55	447	9
Yunnan	12814.6	4713.9	13772	12980	194.1	3935	11	6.2	4	34	491	89.1	1257	571842. 58	5541.6	3.4	6.45	50.03	1098	10655	88	180	712	17
Xizang(Tibet)	920.83	318	10730.2	130	12.8	712	12	10.55	2.5	38.1	171	76.4	40	38717. 36	492.42	0.7	5.21	11.98	4	983	114	77	76	5
Shanxi	17689.9	3775	15836.7	50753	203.6	5523	7	3.87	3.3	40.5	594	87.2	1086	410755. 10	6547.76	4.5	6.26	41.42	735	12031	53	340	289	102
Gansu	6836.82	2951	12184.7	14380	140.9	3478	47	6.1	2.2	30.8	605	90.6	618	273901	3009.61	2.5	6.11	11.28	590	5552	152	113	540	18
Qinghai	2303.32	583	14374	2068	20.2	1081	7	8.49	3.2	31.6	330	84.5	191	103650. 52	853.08	0.9	6.18	5.63	155	1331	145	27	610	8
Ningxia	2752.1	662	15906.8	5799	22.5	907	11	8.57	4	38	211	87.8	408	143338. 15	1192.13	0.9	4.53	11.89	440	2675	217	83	917	1
Xinjiang	9273.46	2298	15097	6688	69.9	2759	31	11.47	3.2	36.8	488	82.5	421	284602. 85	3797.68	3	4.97	4.24	1122	14455	147	204	276	3
