# Supplementary material for: Constructing an evaluation model for the comprehensive level of sustainable development of provincial competitive sports in China based on DPSIR and MCDM
Source: PLoS One. 2024 Apr 16;19(4):e0301411. doi: 10.1371/journal.pone.0301411 (PMC11020774; doi:10.1371/journal.pone.0301411)
Supplement: S1 Data — (ZIP) [file pone.0301411.s001.zip › Supporting Information files/2015.xlsx]

## Sheet: Sheet1
	C1: Drive（D）							C2: Pressure (P)			C3: State (S)				C4: Impact (I)				C5: Response (R)
Region	SC1	SC2	SC3	SC4	SC5	SC6	SC7	SC8	SC9	SC10	SC11	SC12	SC13	SC14	SC15	SC16	SC17	SC18	SC19	SC20	SC21	SC22	SC23	SC24
Shanghai	25123.5	2415	49867.2	94981	108	4591	1	2.45	4	38.5	766	97.1	638	382149. 5647	17022.6	5.6	5.07	10.74	1913	6539	378	221	558	55
Beijing	230115	2170.5	48458	50773	133.3	5456	145	3.01	1.39	48.4	988	91.6	790	502980. 9709	18302	18.3	4.95	35.84	1449	17186	200	306	960	19
Tianjin	16538.2	1546.95	31291.4	84291	93.3	2823	3	0.23	3.5	36.4	879	93	336	363921	8604.08	2.2	5.61	9.87	2246	3353	145	60	565	1
Hebei	29806.1	7424.92	18118.1	79452	461..5	6040	10	5.56	3.6	41.2	934	84.1	1382	888412. 6808	11978.7	5.5	5.79	23.41	1399	12584	144	197	2631	35
Shanxi	12766.5	3664	17854	28927	195.2	4568	16	4.42	3.5	40.1	461	93	1295	208448. 3336	6790.2	4.6	5.56	18	1399	7913	155	34	1581	16
Inner Mongolia	17831.5	2511.04	22310	29190	135.5	3634	26	2.4	3.7	39.2	689	85.9	1225	382816	7213.5	3.5	5.32	21.03	1132	14286	176	78	449	10
Liaoning	28669	4382.4	24576	49097	181.4	6873	45	-0.42	3.4	40.3	1641	89.7	1018	503289. 3348	12976.8	5.1	6.59	38.24	1669	13752	372	281	3175	6
Jilin	14063.1	2753	18683.7	23202	112.5	4268	4	0.34	3.5	36.1	675	87.8	790	382299. 0304	5461.14	3.6	5.53	40.38	904	8506	277	149	1038	23
Heilongjiang	15083.7	3812	18592.7	31762	155.1	5078	34	-0.6	4.5	35.8	1324	87.8	1290	586672. 3406	7652.09	4	6.6	43.16	1483	9691	99	170	4092	13
Jiangsu	70116.4	7976.3	29539	441304	560.1	9258	81	2.02	3	42.8	1449	91.2	5515	1698220. 7	34084.8	7.8	7.03	15.8	1963	17145	388	788	4863	120
Zhejiang	42886	5539	35537	316672	311.4	5450	19	5.02	2.9	40.6	957	93.7	2907	1088360. 779	21347	7.4	5.5	59.07	2420	20785	890	2065	2869	32
Anhui	22005.6	6143.6	18363	96791	203.6	4358	22	6.98	3.1	41.2	657	91.7	1878	507151	8206.6	3.2	5.94	27.53	1271	12189	459	89	1080	89
Fujian	25979.8	3839	25404	99180	265.7	4936	31	7.8	3.7	42	983	88.3	1921	770575. 7083	10796.9	4.3	6.1	65.95	1468	22031	128	101	1278	25
Jiangxi	16723.8	4565.6	18437	31321	261.3	3948	4	6.96	3.4	44.1	627	91.6	1693	455808. 297	6539.23	3.8	6.24	60.01	1123	14268	147	258	708	50
Shandong	63002.3	9847.16	22703	241395	753.1	10946	31	5.88	3.4	42.3	1363	91.5	3541	1575034. 632	28537.4	7	6.67	16.73	4006	17524	113	578	3947	119
Henan	37010.2	9480	17125	131051	371	6346	25	5.65	3	37.7	531	91.5	2570	1020712. 832	14875.2	7.8	7.05	21.5	2386	11649	381	480	1861	61
Hubei	29550.2	5851.5	20026	86813	289.5	6471	9	4.91	2.64	37.5	1008	94.2	1546	367076. 9307	12736.8	6.3	5.83	38.4	2054	15207	344	468	3299	148
Hunan	28902.2	6783	19317	83821	280	5524	23	6.72	4.1	39.7	616	84.3	1423	406491	12760.2	5.5	6.86	47.77	1524	15174	201	153	3459	9
Guangdong	72812.6	10849	27859	411059	292.6	10508	37	6.8	2.5	41.4	1693	95.9	2169	1524384. 201	36853.5	11.6	4.32	51.26	2419	28127	360	377	1525	39
Guangxi	16803.1	4796	16873	19000	180.2	4457	21	7.9	2.92	37.6	796	86.9	858	191806. 5911	6520.15	3.4	6.15	56.51	607	12638	272	225	1066	4
Hainan	3702.8	911	18979	3325	69.2	630	3	8.57	2.3	37.7	54	90.3	318	130184	1971.81	1.2	6	55.38	324	2660	29	85	324	1
Chongqing	15719.7	3016.55	20110	45129	141.9	1759	8	3.86	3.6	37.7	429	92.7	598	305774. 5658	7497.75	2.9	7.19	38.43	1356	10904	274	78	762	2
Sichuan	30053.1	8204	17221	56841	202.9	5624	9	3.36	4.1	38.7	1177	84.2	2263	454416. 0137	13127.7	6.1	6.94	35.22	1903	38588	310	95	2443	1
Guizhou	10502.6	3529.5	13696.6	14916	165.9	2040	4	5.8	3.3	38.7	188	81.5	1066	258364. 3298	4715	2.1	7.2	37.09	403	1786	35	48	485	3
Yunnan	13619.2	4741.8	15223	16381	176.6	4114	5	6.4	4	35.9	578	89.1	1160	622917. 9604	6147.27	3.5	6.48	50.03	1115	10214	202	197	800	7
Xizang(Tibet)	1026.39	324	12254.3	43	17.8	806	11	10.65	2.5	37.3	185	76.4	19	52255.3	552.16	0.7	5.1	11.98	52	854	50	65	100	6
Shanxi	18021.9	3793	17395	45052	273.6	5484	1	3.82	3.4	40.6	676	87.2	762	433474. 6439	7342.1	5	6.28	41.42	563	16302	62	384	340	76
Gansu	6790.32	2600	13466.6	12578	203.8	3419	42	6.21	2.1	30.2	616	90.6	702	223703, 3413	3341.01	2.5	6.15	11.28	516	8175	196	100	1003	68
Qinghai	2417.05	588	15812.7	1285	26.9	1395	6	8.55	3.2	29.8	268	84.5	386	54678.3	1000.81	0.9	6.17	5.63	297	1271	26	23	167	5
Ningxia	2911.77	668	17329.1	5470	20.7	933	0	8.04	4	37.9	114	87.8	266	86785.2	1294.26	1.1	4.58	11.89	281	4732	252	39	392	0
Xinjiang	9324.8	2360	16859.1	7188	80.3	2648	22	11.8	2.9	37.5	610	82.5	459	208160	4169.31	3	4.51	4.2	810	14286	163	311	689	8
