# Supplementary material for: Constructing an evaluation model for the comprehensive level of sustainable development of provincial competitive sports in China based on DPSIR and MCDM
Source: PLoS One. 2024 Apr 16;19(4):e0301411. doi: 10.1371/journal.pone.0301411 (PMC11020774; doi:10.1371/journal.pone.0301411)
Supplement: S1 Data — (ZIP) [file pone.0301411.s001.zip › Supporting Information files/2016.xlsx]

## Sheet: Sheet1
	C1: Drive（D）							C2: Pressure (P)			C3: State (S)				C4: Impact (I)				C5: Response (R)
Region	SC1	SC2	SC3	SC4	SC5	SC6	SC7	SC8	SC9	SC10	SC11	SC12	SC13	SC14	SC15	SC16	SC17	SC18	SC19	SC20	SC21	SC22	SC23	SC24
Shanghai	28178.7	2420	54305.3	98671	107.1	4854	80	4	4.1	38.6	1042	97.1	785	305347	19662.9	6	5	10.74	1824	9419	425	235	197	80
Beijing	24899.3	2172.9	52530	51143	153.2	5377	20	4.12	1.41	48.4	961	91.6	567	603753	20594.9	18.7	5.2	35.84	1621	14329	200	309	1190	20
Tianjin	17885.4	1562.12	34074.5	78336	119.7	2894	1	1.83	3.5	37.2	922	93	351	301813	10093.8	2.1	5.54	9.87	2723	6843	55	67	791	1
Hebei	31827.9	7470.05	19725.4	82971	461.7	6239	39	6.06	3.68	40.8	954	84.1	1479	1071646	13276.6	5.5	6.36	23.41	1576	13536	307	19	3900	39
Shanxi	12928.3	3681.64	19048.9	29450	192.9	4588	27	4.77	3.52	40.5	726	93	1462	232872	7217.4	4.6	5.52	18.03	1576	8090	105	51	1622	27
Inner Mongolia	18632.6	2520.1	24127	30126	210.5	3593	30	3.3	3.65	39.9	713	85.9	1413	450904	7925.1	3.5	5.7	21.03	1487	11243	179	70	2040	30
Liaoning	22246.9	4377.8	26040	49254	83.6	6884	9	-0.18	3.8	36.4	1658	89.7	1333	552543	11360	5	6.78	38.24	2661	17323	538	364	858	9
Jilin	14776.8	2733	19967	23469	107.8	4199	29	-0.05	3.55	35	700	87.8	957	382759	6273.33	3.5	5.6	40.38	1015	9707	264	168	882	29
Heilongjiang	15386.1	3799.2	19838.5	32219	146.7	5053	6	-0.49	4.22	35.4	1363	87.8	1178	538373	8314.94	3.9	6.61	43.16	912	9828	190	198	3451	6
Jiangsu	76086.2	7998.6	32070	451885	642.2	9022	81	2.73	3	42.9	1461	91.2	5918	1787294	38691.6	7.9	7.03	15.8	2072	18779	420	820	3823	81
Zhejiang	46485	5590	38529	321845	390.2	5566	8	5.7	2.87	41	1033	93.7	3328	1243669	24091.6	6.8	5.52	59.07	3684	19501	849	2047	1967	8
Anhui	24117.9	6195.5	19998	99451	242.7	4087	68	7.06	3.2	41.7	681	91.7	1960	521043	10018.3	3.4	5.96	27.53	1470	13593	458	94	1825	68
Fujian	28519.2	3874	27608	102250	324	5026	16	8.3	3.9	43.3	1076	88.3	1920	805843	12353.9	4.2	6.2	65.95	1406	23967	141	106	1393	16
Jiangxi	18364.4	4592.3	20110	34924	176	3448	9	7.29	3.35	43.6	589	91.6	1826	314052	7764.93	4.2	6.16	60.01	820	15040	11	240	598	9
Shandong	68024.5	9946.64	24685.3	241761	829	11123	101	10.84	3.46	42.3	1272	91.5	4010	1723726	31669	7	7.05	16.01	4304	26042	57	569	3231	101
Henan	40160	9532	18443	132731	547.7	6320	32	6.15	3	39.3	566	91.5	2786	1199527	16818.3	7.8	7.11	21.5	2324	11287	287	465	1723	32
Hubei	32297.9	5885	21787	96340	324.1	6364	131	5.07	2.41	37.6	1113	94.2	1677	669554	14423.5	6.5	6.97	38.4	2036	18040	348	476	4892	131
Hunan	31244.7	6822	21114.8	86440	512.8	5360	3	6.56	4.2	40.6	668	84.3	1467	600421	14485.3	5.7	7.01	47.77	1398	13857	232	149	5065	3
Guangdong	80854.9	10999	30295.8	423730	319.2	10124	96	7.44	2.47	42.4	1429	95.9	2608	1850301	42050.9	11.8	4.41	51.26	1916	25605	792	523	1985	96
Guangxi	18245.1	4838	18305	19402	223	4415	3	7.87	2.93	37.6	862	86.9	1059	280958	7247.18	3.2	5.95	56.51	877	10606	294	308	496	3
Hainan	4044.51	917.13	20653	2688	63	888	2	8.57	2.36	40.3	164	90.3	305	144717	2171.9	1.3	6	55.38	679	2058	55	78	395	2
Chongqing	17558.8	3048.43	22034	47392	112.7	1740	3	4.53	3.7	40.8	447	92.7	656	350921	8500.36	2.9	7.24	38.43	2153	14022	299	78	1250	3
Sichuan	32680.5	8262	18808	60146	234.7	5597	4	3.49	4.2	39.9	1185	84.2	2351	476102	15556.3	6.1	6.99	35.22	2183	40721	286	133	1652	4
Guizhou	11734.4	3555	15121.1	15774	262	2434	7	6.5	3.24	36.8	220	81.5	1105	322.873	5261.01	2.3	6.93	37.09	450	1708	50	50	689	6
Yunnan	14870	4770.5	16720	17166	186.1	3898	37	6.61	3.6	37.8	550	89.1	1554	750145	6875.57	3.6	6.55	50.03	611	9958	196	162	1029	37
Xizang(Tibet)	1151.41	331	13639.2	208	26.2	748	2	10.68	2.6	32.6	153	76.4	26	70956	606.46	0.7	5.11	11.98	34	948	104	53	620	2
Shanxi	19399.6	3813	18873.7	45362	348.8	5435	257	4.41	3.3	40.1	707	87.2	854	554208	8215.02	5	6.23	41.42	705	14979	65	59	195	257
Gansu	7200.37	2610	14670.3	12610	292.1	3273	91	6	2.2	31.5	644	90.6	908	262177	3687.04	2.7	6.18	11.28	743	7063	324	99	898	91
Qinghai	2572.49	593	17301.8	1750	44.7	999	14	8.52	3.1	31.1	221	84.5	468	63996	1101.32	0.8	6.18	5.63	375	1249	165	21	83	6
Ningxia	3168.59	675	18832.3	5686	45.3	957	4	8.97	3.9	40.4	198	87.8	283	101159	1434.59	1	4.72	11.89	397	3649	150	59	403	2
Xinjiang	9649.7	2398	18354.7	7310	104.4	2538	9	11.08	2.5	38.5	605	82.5	590	281311	4383.04	3	4.26	4.24	638	12637	164	356	515	9
