# Supplementary material for: Constructing an evaluation model for the comprehensive level of sustainable development of provincial competitive sports in China based on DPSIR and MCDM
Source: PLoS One. 2024 Apr 16;19(4):e0301411. doi: 10.1371/journal.pone.0301411 (PMC11020774; doi:10.1371/journal.pone.0301411)
Supplement: S1 Data — (ZIP) [file pone.0301411.s001.zip › Supporting Information files/2017.xlsx]

## Sheet: Sheet1
	C1: Drive（D）							C2: Pressure (P)			C3: State (S)				C4: Impact (I)				C5: Response (R)
Region	SC1	SC2	SC3	SC4	SC5	SC6	SC7	SC8	SC9	SC10	SC11	SC12	SC13	SC14	SC15	SC16	SC17	SC18	SC19	SC20	SC21	SC22	SC23	SC24
Shanghai	30633	2418	58988	88967	56.9	5185	22	2.8	3.9	39.1	1171	97.1	917	321442	21191.5	6.4	5.3	10.74	1605	9764	341	303	301	153
Beijing	28000.4	2170.7	57230	52719	108.5	5337	126	3.76	1.4	48.42	908	91.6	721	609161	22569.3	19	5.3	35.84	1746	24508	200	309	1233	17
Tianjin	18595.4	1556.87	37022	57881	92.3	2789	22	2.6	3.5	36.8	954	93	345	336369	10786.7	2.5	5.05	9.87	1372	4677	41	51	733	10
Hebei	35964	7519.52	21484	79135	511.2	6291	17	6.6	3.68	41.8	972	84.1	1479	1010266	15039.6	5	6.6	23.41	2518	13579	456	64	3598	32
Shanxi	14973.5	3702.35	20420	31757	61.6	4220	9	5.61	3.4	40.6	554	93	1555	349260	8013.9	4.4	5.45	18.03	1468	9673	106	52	1600	14
Inner Mongolia	16103.2	2528.6	26212	23243	231.2	3397	113	3.73	3.63	40.2	678	85.9	1722	474378	8047.4	3.7	5.74	21.03	1388	14416	301	111	1675	30
Liaoning	23942	4368.9	27835	49463	96	6398	51	-0.44	3.8	40.7	1406	89.7	1460	506012	12362.1	4.7	6.93	38.24	1538	18806	443	505	767	2
Jilin	14944.5	2717	21368.3	21056	156.1	4136	2	0.26	3.5	35.8	655	87.8	1179	353482	6850.6	3.7	6.5	40.38	815	10053	247	151	903	33
Heilongjiang	16199.9	3788.7	21205.8	24046	142	4841	2	-0.41	4.21	35.5	1398	87.8	1779	564907	8941.4	3.8	6.63	43.16	724	9925	213	201	3511	10
Jiangsu	85900.9	8029.3	35024	455468	546.8	8636	162	2.68	3	43	1598	91.2	6103	2013008	43169.4	8	7.03	15.8	2500	21188	423	826	3593	96
Zhejiang	51768	5657	42046	333646	484.9	5163	23	6.36	2.73	40.4	952	93.7	3697	1370396	27279	6.7	5.56	59.07	1984	20542	599	2349	2190	18
Anhui	27518.7	6254.8	21863	103598	254.3	4301	6	8.17	2.88	42.2	677	91.7	2142	603699	11420.4	3.2	5.9	27.53	1395	16354	521	110	2192	36
Fujian	32298.3	3911	30048	105533	432.4	5064	29	8.8	3.9	43.7	1143	88.3	2160	1064603	14085.5	4.3	6.2	65.95	1163	23409	27	132	1314	19
Jiangxi	20818.5	4622.1	22031.4	45082	198.5	3439	9	7.71	3.34	45.2	520	91.6	1943	470417	8543.07	3.4	6.08	60.01	1181	15341	183	211	913	47
Shandong	72678.2	10005.8	26929.9	239170	976	10848	26	10.14	3.4	42.1	1357	91.5	4299	1819875	34876.3	7.1	7.4	16.73	2908	26693	42	434	3512	52
Henan	44988.2	9559	20170	123619	657.4	6537	57	5.98	2.76	39.4	583	91.5	3176	1336538	19198.7	7.7	6.97	21.5	2318	12819	382	509	2088	30
Hubei	35478.1	5902	23757	94241	390.4	6391	13	5.59	2.6	38.4	1151	94.2	1903	929994	16503.4	7.2	7.01	38.4	2129	16005	376	534	6009	115
Hunan	33903	6860.2	23103	94228	650.2	5532	64	6.19	4	41.2	680	84.3	1730	819267	16755.1	5.7	7.08	47.77	1577	13588	294	139	3578	7
Guangdong	89879.2	11169	33003.3	457342	304	10705	271	9.16	2.47	43.5	1964	95.9	3132	1939389	47488.3	11.5	4.52	51.26	3329	27414	1015	515	2924	76
Guangxi	18523.3	4885	19905	16163	310	3981	20	8.92	2.21	39.1	806	86.9	1481	319938	8191.54	3.3	6.22	56.51	664	12648	150	303	1134	0
Hainan	4462.54	925.76	22553	1971	150.4	915	4	8.72	2.33	40.1	142	90.3	299	120746	2486.07	1.3	6.01	55.38	200	3455	39	69	744	3
Chongqing	19500.3	3075.16	24153	56416	135.6	1468	6	3.91	3.4	40.3	217	92.7	811	474650	9564.04	3.2	7.27	38.43	1879	13926	328	78	743	2
Sichuan	36980.2	8302	20580	71968	319.1	5518	10	4.23	4	40	1240	84.2	2455	471639	18403.4	6.3	7.03	35.22	1977	38875	303	122	2374	4
Guizhou	13540.8	3580	16704	18786	319.8	2467	3	7.1	3.23	37	227	81.5	1106	347671	6080.42	22.4	6.88	37.09	581	2096	51	53	642	6
Yunnan	16531.3	4800.5	18348	21393	310.1	3973	13	6.85	3.2	38.9	629	89.1	1873	759880	7833.08	3.7	6.68	50.03	693	9603	207	172	1625	6
Xizang(Tibet)	1310.92	337	15457.3	202	33.1	808	3	11.05	2.7	34.8	196	76.4	28	88833	673.32	0.8	4.95	11.98	24	879	104	43	520	6
Shanxi	21898.8	3853	20635	44672	391.8	5802	10	4.87	3.3	39.9	1045	87.2	1078	658276	9263.98	5.6	6.24	41.42	698	17656	108	78	1472	56
Gansu	7459.9	2626	16011	10096	130.9	3227	16	6.02	2.7	33.3	638	90.6	956	307150	4050.8	2.8	6.52	11.28	679	5862	155	102	781	92
Qinghai	2624.83	598	19001	1799	63	1115	34	8.25	3.1	32.6	207	84.5	464	81676	1224.01	0.9	6.17	5.63	387	1019	180	46	719	0
Ningxia	3443.56	682	20561.7	6392	55.7	1166	1	8.69	3.9	40.4	217	87.8	254	116094	1612.33	1	4.75	11.89	271	4525	192	64	240	1
Xinjiang	10882	2445	19975.1	6191	164.1	2519	11	11.4	2.6	40	616	82.5	632	330203	4999.23	2.9	4.48	4.24	1059	11817	161	312	726	2
