# Supplementary material for: Constructing an evaluation model for the comprehensive level of sustainable development of provincial competitive sports in China based on DPSIR and MCDM
Source: PLoS One. 2024 Apr 16;19(4):e0301411. doi: 10.1371/journal.pone.0301411 (PMC11020774; doi:10.1371/journal.pone.0301411)
Supplement: S1 Data — (ZIP) [file pone.0301411.s001.zip › Supporting Information files/2018.xlsx]

## Sheet: Sheet1
	C1: Drive（D）							C2: Pressure (P)			C3: State (S)				C4: Impact (I)				C5: Response (R)
Region	SC1	SC2	SC3	SC4	SC5	SC6	SC7	SC8	SC9	SC10	SC11	SC12	SC13	SC14	SC15	SC16	SC17	SC18	SC19	SC20	SC21	SC22	SC23	SC24
Shanghai	32679.9	2475	64182.6	88016	60.314	4973	0	1.8	3.5	36.2	1075	97.1	978	460298	22843	5.9	5.4	14.04	1814	13652	397	306	342	127
Beijing	30320	2192	62361.2	46929	118.37	5603	106	2.66	1.4	48.4	1203	91.6	693	782200	24553.6	19	5.58	43.77	2003	31983	144	309	748	12
Tianjin	18809.6	1383	39506.1	53280	47.07	2753	11	1.25	3.5	38	855	93	467	83500	11027.1	2.3	5.42	12.07	1095	7404	16	31	826	3
Hebei	36010.3	7426	23445.7	68956	572.03	6044	11	4.88	3.3	41.6	957	84.1	1948	16119132	16632.2	5.1	6.38	26.78	2830	18044	316	162	3949	30
Shanxi	16818.1	3502	21990.1	27228	110.2	4310	6	4.31	3.3	41.3	614	93	1639	90804	8988.28	4.7	5.32	20.5	1626	9536	40	53	2792	29
Inner Mongolia	17289.2	2422	28375.7	15777	109.36	3462	52	2.4	3.6	40.6	737	85.9	2038	78084.5	8728.1	3.3	5.95	22.1	1604	15470	435	122	1043	53
Liaoning	25315.3	4291	29701.4	53133	62.69	6325	25	-1	3.9	39.9	2027	89.7	1415	73174.4	13257	4.1	7.39	39.24	1503	14360	235	461	557	5
Jilin	15074.6	2484	22798.4	11124	149.86	4116	7	0.36	3.5	37.6	482	87.8	1430	56083.2	7503.02	3.7	6.26	41.19	936	10923	259	156	940	14
Heilongjiang	16361.6	3327	22725.8	13110	67.59	4699	3	-0.69	4	36	1341	87.8	1556	45847.8	9329.72	3.5	6.67	43.78	896	8674	83	208	374	3
Jiangsu	92595.4	8446	38095.8	455530	593.28	8917	82	2.29	3	43.1	1560	91.2	6495	225658	47205.2	7.9	7.03	15.2	2443	20603	645	874	4530	85
Zhejiang	56197.2	6273	45839.8	394147	399.07	4932	15	5.44	2.6	41.2	814	93.7	4160	136335	30724.3	7.1	5.58	59.43	2532	22167	623	1196	8260	6
Anhui	30006.8	6076	23983.6	106744	276.68	4098	19	6.45	2.8	42.5	1004	93.7	2454	56763	13526.7	3.3	5.96	28.65	1641	16297	589	117	4029	5
Fujian	35804	4104	32643.9	120723	758	5026	55	7	3.7	44.3	1172	88.3	2387	132986	16191.9	4.3	6.2	66.8	1580	25478	8	144	1113	12
Jiangxi	21984.8	4513	24079.7	67394	272.54	3441	18	7.37	3.4	45.9	511	91.6	2117	85837.3	9857.24	2.9	6.6	61.16	1284	16975	208	190	736	9
Shandong	76469.7	10077	29204.6	236515	1031.63	10342	22	6.08	3.4	41.8	1292	91.5	4582	205356	37877.4	7.1	7.18	17.51	3356	28057	60	257	5103	102
Henan	48055.9	9864	21963.5	128054	780.33	6333	57	4.92	3	40	533	91.5	3241	151878	21731.7	7.1	6.8	24.14	2200	16227	527	422	5097	42
Hubei	39366.6	5917	25814.5	105041	1014.26	6130	16	4.54	2.6	38.4	1002	94.2	2002	99976.9	18730.1	6.7	7	39.61	1181	20254	392	350	4863	99
Hunan	36425.8	6635	25240.7	102800	838.76	5648	7	5.11	3.6	41.2	772	84.3	1838	97469.2	1888.65	5.5	7.08	49.69	1538	15355	327	158	3443	25
Guangdong	97277.8	12348	35809.9	621950	363.89	10229	20	8.24	2.4	44	1931	95.9	4158	195374	52751.2	10.5	4.55	53.52	4368	36349	836	523	4956	196
Guangxi	20352.5	4947	21485	17228	369.83	4063	66	8.16	2.3	39.9	884	86.9	1441	45668.4	9260.2	3.2	5.96	60.17	843	13197	159	195	1025	0
Hainan	4832.05	982	24579	1971	109.04	942	6	8.47	2.3	40.6	139	90.3	426	11914	2736.15	1.4	6.01	57.36	209	2392	36	59	703	3
Chongqing	20363.2	3163	26385.8	61956	196.21	1448	6	3.48	3	40.4	211	92.7	879	43609.8	10656.1	2.8	7.54	43.11	2096	13992	202	79	808	2
Sichuan	40678.1	8321	22460.6	77848	570.55	5304	4	4.04	3.5	40.5	1163	84.2	2564	69190.6	20928.8	5.5	7.01	38.03	1924	32689	304	114	2091	4
Guizhou	14806.5	3822	18430.2	20041	363.61	2363	6	7.05	3.2	38.6	265	81.5	1120	71085.9	6891.37	2.4	6.85	43.77	653	1425	36	49	406	8
Yunnan	17881.1	4703	20084.2	24048	397.24	3740	15	6.87	3.4	39.8	672	89.1	1773	95434.7	8424.82	3.8	6.32	55.04	757	10017	259	140	1002	2
Xizang(Tibet)	1477.63	354	17286.1	326	39.89	806	29	10.64	2.8	37.3	156	76.4	25	72714.8	719.01	0.9	4.58	12.14	54	936	97	41	805	1
Shanxi	24438.3	3931	22528.3	39315	545.39	6135	20	4.43	3.2	38.8	1079	87.2	1232	76883	10450.6	5.6	6.24	43.06	1318	15923	73	174	216	194
Gansu	8246.07	2515	17488.4	8026	140.72	3162	12	4.42	2.8	33.5	678	90.6	1111	48606.2	4530.1	2.7	6.65	11.33	951	6152	315	197	554	10
Qinghai	2865.23	587	20757.3	1157	106.91	1203	7	8.06	3	33.9	237	84.5	725	44153.6	1350.07	0.8	6.25	5.82	264	1348	172	77	506	0
Ningxia	3705.18	710	22400.4	7060	47.68	1049	9	7.78	3.9	40.5	158	87.8	368	28360.5	1775.07	0.9	5.54	12.63	562	3011	208	49	217	1
Xinjiang	12199.1	2520	21500.2	5806	89.43	2531	4	6.13	2.4	39.6	642	82.5	494	32467.8	5584.02	2.7	4.56	4.87	464	10996	182	211	479	1
