# Supplementary material for: Constructing an evaluation model for the comprehensive level of sustainable development of provincial competitive sports in China based on DPSIR and MCDM
Source: PLoS One. 2024 Apr 16;19(4):e0301411. doi: 10.1371/journal.pone.0301411 (PMC11020774; doi:10.1371/journal.pone.0301411)
Supplement: S1 Data — (ZIP) [file pone.0301411.s001.zip › Supporting Information files/2019.xlsx]

## Sheet: Sheet1
	C1: Drive（D）							C2: Pressure (P)			C3: State (S)				C4: Impact (I)				C5: Response (R)
Region	SC1	SC2	SC3	SC4	SC5	SC6	SC7	SC8	SC9	SC10	SC11	SC12	SC13	SC14	SC15	SC16	SC17	SC18	SC19	SC20	SC21	SC22	SC23	SC24
Shanghai	38155.3	2481	69441.6	80694	79.92	4426	15	1.5	3.6	36.8	841	97.1	882	430603	27752.3	7.5	5.5	14.04	1670	12212	438	307	478	105
Beijing	35371.3	2190	67755.9	44241	209.51	5335	50	2.63	1.3	48.5	1064	91.6	615	731884	29542.5	18.6	5.49	43.77	2530	33543	144	300	711	16
Tianjin	14104.3	1385	42404.1	45685	25.6	2601	21	1.43	3.5	37.5	655	93	479	328796	8949.87	2.1	5.3	12.07	1655	5845	16	60	510	5
Hebei	35104.5	7447	25664.7	76096	664.7	5506	13	4.71	3.1	42.3	1033	84.1	2323	1.00954e+06	17988.8	5.2	6.12	26.78	4276	18264	174	211	4657	33
Shanxi	17026.7	3497	23828.5	27478	112.62	4478	4	3.27	2.7	42.3	641	93	1834	310802	8748.87	4.4	5.85	20.5	2250	10908	60	99	1589	49
Inner Mongolia	17212.5	2415	30555	15001	92.52	3642	30	2.57	3.7	40.5	789	85.9	2114	592919	8530.46	3.2	5.66	22.1	1644	15208	468	106	809	36
Liaoning	24909.5	4277	31819.7	52104	47.58	6670	12	-0.8	4.2	40.8	2117	89.7	1767	579147	13200.4	4.5	7.25	39.24	1932	14189	321	247	678	2
Jilin	11726.8	2448	24562.9	11849	110.75	4172	9	-0.85	3.1	39.2	537	87.8	1368	383250	6304.68	3.3	6.9	41.19	1283	10364	221	95	673	23
Heilongjiang	13612.7	3255	24253.6	15054	73.67	4880	3	-1.01	3.5	36.4	1501	87.8	1752	511997	6815.03	2.8	6.74	43.78	1037	9270	102	176	412	2
Jiangsu	99631.5	8469	41399.7	508375	675.75	9018	40	2.08	3	43.4	1595	91.2	6628	2.30742e+06	51064.7	9.2	7.04	15.2	2825	22034	752	764	5327	108
Zhejiang	62351.7	6375	49898.8	451752	445.76	5396	18	4.99	2.5	41.5	1373	93.7	3990	1.56149e+06	33687.8	8	5.52	59.43	2603	21750	611	1211	3789	7
Anhui	37114	6092	26415.1	124491	288.3	4158	32	5.99	2.6	42.7	719	93.7	2880	902639	18860.4	3.7	6.04	28.65	1519	22900	721	163	3780	6
Fujian	42395	4137	35616.1	126089	796.66	4812	30	6.8	3.5	44.5	1013	88.3	2478	915384	19217	4.2	6.1	66.8	2152	26412	14	137	1280	40
Jiangxi	24757.5	4516	26262.4	85032	264.09	3385	15	6.56	2.9	45.5	521	91.6	2255	675530	11760.1	3	6.03	61.16	1883	17292	226	177	839	62
Shandong	71067.5	10106	31597	198205	891.33	10489	19	4.27	3.3	41.8	1243	91.5	5610	2.01489e+06	37640.2	6.9	7.5	17.51	6500	31120	94	221	5016	68
Henan	54259.2	9901	23902.7	140361	960.59	6201	29	4.18	3.2	41	482	91.5	3636	1.6377e+06	26018	6.8	6.84	24.14	2554	16535	584	315	3028	38
Hubei	45828.3	5927	28319.5	115743	1720.18	6301	12	4.27	2.4	38.9	1058	94.2	2107	1.07972e+06	22920.6	5.9	7.08	39.61	2282	21173	364	356	4345	109
Hunan	39752.1	6640	27679.7	106946	1087.03	5803	3	3.11	2.7	41.2	713	84.3	2205	621121	21158.2	6.2	7.28	49.69	2375	15592	364	160	2706	18
Guangdong	107671	12489	39014.3	642490	331.14	11647	11	8.08	2.3	43.3	1818	95.9	4430	2.00913e+06	59773.4	13.4	4.46	53.52	3487	44252	402	413	3091	21
Guangxi	21237.1	4982	23328.2	22102	315.46	4135	18	7.17	2.6	40.8	883	86.9	1480	251531	10772	3.2	6.14	60.17	929	13028	132	311	801	5
Hainan	5308.93	995	26679.5	1779	133.25	1041	4	6.76	2.3	41.7	189	90.3	498	75380.4	3129.54	1.3	6.11	57.36	356	2290	32	42	409	2
Chongqing	23605.8	3188	28920.4	62424	281.17	1516	4	2.91	2.6	41.8	252	92.7	1348	560006	12557.5	2.7	7.57	43.11	3636	16576	576	71	936	23
Sichuan	46615.8	8351	24703.1	78289	658.41	5858	10	3.61	3.3	41.8	1540	84.2	2826	793138	24443.2	5.5	7.09	38.03	2290	39531	322	122	2856	1
Guizhou	16769.3	3848	20397.4	23164	345.79	2371	8	6.7	3.1	39.4	247	81.5	1497	468495	8430.33	2.3	6.95	43.77	492	2575	53	33	567	6
Yunnan	23223.8	4714	22082.4	29440	303.89	4084	11	6.43	3.3	39.7	859	89.1	1980	872640	12224.5	3.8	6.2	55.04	585	12179	196	165	783	4
Xizang(Tibet)	1697.82	361	19501.3	264	46.39	798	31	10.14	2.9	37.6	195	76.4	31	97551.5	924.01	0.6	4.46	12.14	94	878	117	80	501	3
Shanxi	25793.2	3944	24666.3	42983	680.65	6273	18	4.27	3.2	39.3	1166	87.2	1571	533240	11821.5	5.7	6.28	43.06	1663	19358	128	101	296	136
Gansu	8718.3	2509	19139	8547	127.49	3273	6	3.85	3	36	712	90.6	1082	357367	4805.4	2.8	6.75	11.33	1017	8165	369	98	320	7
Qinghai	2965.95	590	22617.7	2379	156.62	1266	9	7.58	2.2	35.2	261	84.5	750	81241.8	1504.3	0.8	6.08	5.82	76	1767	166	133	380	4
Ningxia	3748.48	717	24411.9	8073	22.7	646	12	8.03	3.7	41.3	109	87.8	467	140300	1883.83	0.8	5.69	12.63	921	4582	180	40	184	0
Xinjiang	13597.1	2559	23103.4	4698	128.6	2826	5	3.69	2.1	39.9	767	82.5	501	310893	7019.86	2.6	4.45	4.87	925	11490	75	106	438	3
