# Supplementary material for: Constructing an evaluation model for the comprehensive level of sustainable development of provincial competitive sports in China based on DPSIR and MCDM
Source: PLoS One. 2024 Apr 16;19(4):e0301411. doi: 10.1371/journal.pone.0301411 (PMC11020774; doi:10.1371/journal.pone.0301411)
Supplement: S1 Data — (ZIP) [file pone.0301411.s001.zip › Supporting Information files/2020.xlsx]

## Sheet: Sheet1
	C1: Drive（D）							C2: Pressure (P)			C3: State (S)				C4: Impact (I)				C5: Response (R)
Region	SC1	SC2	SC3	SC4	SC5	SC6	SC7	SC8	SC9	SC10	SC11	SC12	SC13	SC14	SC15	SC16	SC17	SC18	SC19	SC20	SC21	SC22	SC23	SC24
Shanghai	38700.6	2488	72232.4	87957	103.02	5035	13	-0.92	3.7	37.3	1092	97.1	1222	381837	28307.5	7.8	5.59	14.04	1408	16074	437	308	2101	75
Beijing	36102.6	2189	69433.5	46172	211.81	5191	33	0.96	2.6	49	1089	91.6	592	536461	30278.6	18.9	5.39	43.77	1268	33953	144	291	707	12
Tianjin	14083.7	1387	43854.1	45227	47.56	2560	37	-0.93	3.6	37.6	680	93	472	287534	9069.47	2.2	6.23	12.07	601	8642	16	71	436	30
Hebei	36206.9	7464	27135.9	86337	848.16	6272	40	-0.43	3.5	42.9	1304	84.1	2597	949320	18729.5	5.3	7.58	26.78	1966	24044	407	288	6196	39
Shanxi	17651.9	3490	25213.7	32547	96.09	4496	3	-0.26	3.1	43.9	691	93	1938	244068	9029.81	4.3	7.32	20.5	1160	9686	102	124	1436	49
Inner Mongolia	17359.8	2403	31497.3	18393	77.35	3916	24	-1.28	3.8	40.5	929	85.9	2092	453861	8466.66	3.1	7.54	22.1	1703	11894	452	98	715	15
Liaoning	25115	4255	32738.3	59978	46.91	7305	6	-4.18	4.6	41.7	1978	89.7	1617	391926	13429.4	4.8	8.89	39.24	631	12576	442	111	938	4
Jilin	12311.3	2399	25751	11806	156.16	4530	12	-3.38	3.4	40.4	625	87.8	1351	360899	6432.1	3.4	8.08	41.19	630	11979	156	70	595	24
Heilongjiang	13698.5	3171	24902	14272	65.57	5139	4	-5.11	3.4	36.9	1449	87.8	2205	375758	6776.7		8.7	43.78	780	9077	89	75	430	14
Jiangsu	102719	8477	43390.4	538781	527.76	9348	29	-1.12	3.2	43.5	1852	91.2	6520	1.96502e+06	53995.8	9.5	6.77	15.2	2215	27591	924	709	6953	121
Zhejiang	64613.3	6468	52397.4	480493	381.12	5389	13	1	2.8	42.2	1362	93.7	3946	1.32161e+06	36031.2	8.2	5.9	59.43	3018	24578	232	1239	2608	13
Anhui	38680.6	6105	28103.2	139988	302.43	4352	99	0.05	2.8	42	708	93.7	2938	547254	19824.3	3.9	8	28.65	1716	25165	597	178	1618	14
Fujian	43903.9	4161	37202.4	140850	829.32	4884	10	1.98	3.8	44.6	1211	88.3	2776	867976	20842.8	4.5	6.28	66.8	967	27784	121	117	1181	29
Jiangxi	25691.5	4519	28016.5	100473	330.9	3491	19	1.63	3.2	46.4	562	91.6	2436	517178	12365.1	3	6.71	61.16	1866	19060	235	178	1610	69
Shandong	73129	10165	32885.7	255281	999.18	10779	34	0.02	3.1	41.6	1483	91.5	5736	1.48921e+06	39153.1	7.2	7.36	17.51	4021	36107	555	209	5072	62
Henan	54997.1	9941	24810.1	145464	1208.42	6718	9	0.64	3.2	41.9	675	91.5	3401	1.30723e+06	26668	6.9	7.36	24.14	2120	20853	558	221	2246	44
Hubei	43443.5	5745	27880.6	125066	1367.54	6504	23	-0.88	3.4	41.1	1167	94.2	2189	827159	22287.7	6.1	7.86	39.61	2504	22095	366	375	4100	133
Hunan	41781.5	6645	29379.9	121470	998.98	5559	1	-1.15	2.7	41.5	761	84.3	2215	366255	21603.4	6.3	8.28	49.69	1838	15264	370	161	2720	18
Guangdong	110761	12624	41028.6	700017	450.35	12509	7	4.52	2.5	43.5	2471	95.9	4295	1.63585e+06	62540.8	14.5	4.83	53.52	6458	65334	608	381	2026	32
Guangxi	22156.7	5019	24562.3	20407	292.43	4770	14	2.88	2.8	41.3	1202	86.9	1377	189803	11492.4	3.3	6.8	60.17	1413	16390	100	405	703	1
Hainan	5532.39	1012	27904.1	2050	114.99	1342	0	3.73	2.8	40.6	484	90.3	542	56799.6	3341.15	1.3	6.01	57.36	578	3588	33	33	293	3
Chongqing	25002.8	3209	30823.9	69843	233.09	1520	17	-1.55	4.5	43.1	231	92.7	1022	407757	13207.2	2.6	8.04	43.11	2666	21144	576	79	1099	36
Sichuan	48598.8	8371	26522.1	90128	708.45	5898	17	-1.89	3.6	42.5	1649	84.2	2737	737593	25471.1	5.7	8.74	38.03	1882	39642	373	143	3041	4
Guizhou	17826.6	3858	21795.4	26261	304.99	2451	7	4.98	3.8	40.9	321	81.5	1363	442579	9075.07	2.1	7.19	43.77	743	3567	55	25	804	3
Yunnan	24521.9	4722	23294.9	28894	350.39	4209	11	1.23	3.9	40.5	868	89.1	1781	823402	12635.5	3.9	8.12	55.04	384	13779	212	199	487	0
Xizang(Tibet)	1902.74	366	21744.1	190	45.88	919	29	8.7	2.9	38.1	228	76.4	36	128746	953.84	0.7	5.47	12.14	8	901	100	129	140	3
Shanxi	26181.9	3955	26226	48809	728.98	6168	3	0.51	3.6	40.8	997	87.2	1612	459168	12551.7	5.8	7.38	43.06	1596	23909	164	99	377	161
Gansu	9016.7	2501	20335.1	8614	140.11	3781	8	1.42	3.3	36.3	807	90.6	1116	315698	4966.52	2.7	8.26	11.33	590	12957	366	88	168	6
Qinghai	3005.92	593	24037.4	1557	88.8	1061	10	4.31	2.1	35.9	146	84.5	609	76389	1528.07	0.8	6.91	5.82	399	1263	162	152	104	1
Ningxia	3920.55	721	25734.9	8333	17.55	949	16	5.53	3.9	42	135	87.8	440	122086	1973.58	0.8	6.09	12.63	2062	4363	173	35	131	7
Xinjiang	13797.6	2590	23844.7	4752	145.7	2715	7	0.56	2.4	40.9	539	82.5	528	250628	7071.85	2.7	5.6	4.87	226	14352	65	89	517	1
